# Supplementary material for: Peripheral Neuropathy in Patients with Hepatitis C Infection—Reversibility after HCV Eradication: A Single Center Study
Source: Viruses. 2024 Mar 28;16(4):522. doi: 10.3390/v16040522 (PMC11054011; doi:10.3390/v16040522)
Supplement: Supplementary file 1 [file viruses-16-00522-s001.zip]

Archive with 1 entries (1 files):
- viruses-2874577-supplementary.pdf
